# Supplementary material for: Elemental pollution and risk assessment of soils and Gundelia tournefortii in a multi-sector industrial zone with a history of agricultural use
Source: PeerJ. 2025 Nov 24;13:e20374. doi: 10.7717/peerj.20374 (PMC12659707; doi:10.7717/peerj.20374)
Supplement: Supplemental Information 3 [file peerj-13-20374-s003.xlsx]

## Sheet: Sayfa1
	Table S3. Heavy metals and other elements concentrations in soil samples
		Soil Samples
	Elements (mg/kgdw)*	S1	S2	S3	S4	S5	S6	S7	S8	S9	S10	S11	S12	S13	REF-S**	AEC***
	Cd	16.4	0.785	22.4	21.8	0.193	35.8	0.198	0.172	0.149	13.4	14.5	0.309	0.205	13.8	0.15
	Cr	71.05	60.99	156.79	97.64	136.95	2.97	3.09	73.12	86.9	110.27	2.18	2.35	133.39	16.46	102
	Cu	1463	1122	1183	806	826	1142	1155	1376	1274	1412	1328	1117	864	803.8	60
	Ni	170.145	157.609	188.224	126.77	152.192	139.949	145.492	155.103	136.009	144.605	119.664	105.111	151.92	16.49	84
	Pb	1157.64	229.05	409.58	1.87	1.01	96.71	1.26	1.23	1.79	1.98	1.56	147.01	1.37	12.42	14
	Zn	2421	642	485	762	230	484	229	133.9	77.9	126.8	343	248	406	68.3	70
	Al	100400	111200	123800	111500	115800	103100	98370	107900	92600	95490	95680	95750	114300	83120	82300
	Fe	94880	77080	96380	69050	84530	73530	75610	93010	64840	73850	66840	66600	79200	59643	56300
	K	25730	25640	26460	25150	25160	21620	21240	22980	16880	21170	17510	20280	23780	12200	20900
	Na	16800	970	850	855	850	2400	1600	7200	855	850	13200	9000	1000	13700	23600
	Mg	14770	14380	13390	11010	10340	11680	12740	13690	11280	12620	11250	11850	11460	12890	23300
	Mn	1488	1351	1963	1348	1484	1418	1234	1589	1220	1463	1081	1414	1445	1162	950
	P	3675	2154	1999	2310	2130	1884	2006	1816	1848	2140	1689	2002	2234	1696	1050
	S	1163	208.3	276.8	319.3	274.5	192.7	293.9	159.1	162.9	202.8	183.9	310.9	247.1	202.5	350
	Ti	7481.75	8856.92	8438.91	7239.86	8955.75	6050.51	8034.01	7366.58	7660.67	8562.69	6437.95	7568.14	7398.52	3812.43	5650
	* : dw (dry weight)
	**: REF-S (Reference soil sample)
	***: AEC (Abundance in Earth’s crust) (Champion, 2008)
	Bolded numbers: The concentrations exceeding the levels detected in the reference sample ; Numbers with grey background: The concentrations exceeding the abundance in earth’s crust levels.
