# Supplementary material for: Elemental pollution and risk assessment of soils and Gundelia tournefortii in a multi-sector industrial zone with a history of agricultural use
Source: PeerJ. 2025 Nov 24;13:e20374. doi: 10.7717/peerj.20374 (PMC12659707; doi:10.7717/peerj.20374)
Supplement: Supplemental Information 8 [file peerj-13-20374-s008.xlsx]

## Sheet: Sayfa1
	Table S8. Heavy metals and other elements concentrations in root samples
		Root Samples
	Elements	RO1	RO2	RO3	RO4	RO5	RO6	RO7	RO8	RO9	RO10	RO11	RO12	RO13	REF-RO**
	(mg/kgdw)*
	Cd	0.0166667	0.0236607	0.00810811	0.00409836	0.00555556	0.0481884	0.00656934	0.0464912	0.047619	0.0610577	0.0569892	0.0483051	0.0385827	0.0355932
	Cr	0.969259	1.0317	1.00225	1.04631	1.13974	2.13913	1.99124	2.63553	3.57238	1.60673	1.70054	1.34915	1.20394	1.107
	Cu	4534	5476	4947	4109	3956	4811	4312	4244	6330	4976	4004	5078	3726	4086
	Ni	0.233333	0.275446	0.227027	0.263115	0.263675	1.01775	0.616058	1.48246	2.50095	1.61106	1.14	1.68432	0.502756	1.43
	Pb	2.12259	1.95937	1.86216	1.45779	1.5641	2.10797	1.60985	2.28246	2.19048	1.69471	2.41183	1.55212	1.45118	2.46017
	Zn	3053	1326	1247	1171	905	1859	600	438	547	655	455	593	508	341
	Al	10170	10520	6180	8460	9360	5380	7880	10570	9960	6370	8910	9640	14930	6280
	Fe	3390	3290	570	1718	2490	1579	2300	1938	6260	1090	807	1170	6480	2470
	K	340000	302400	432300	400500	370100	441900	353500	387200	364600	398600	361900	347100	303100	471600
	Na	140100	148500	123800	130000	158800	111000	141600	139300	125600	139400	152500	153800	152900	104100
	Mg	31220	31770	26430	26940	32100	21820	27750	27900	29250	27370	35500	31450	28990	24390
	Mn	900	1530	970	860	930	830	1040	830	1360	1290	730	880	790	1180
	P	12180	13740	15240	14920	21280	14840	14930	11250	14320	18710	13520	15350	10420	10710
	S	5565	4477	2900	4981	2271	2890	3434	3556	2450	5016	2767	2201	3391	3219
	Ti	0.222222	0.267857	0.27027	0.245902	0.25641	0.217391	0.218978	1.84298	0.857619	0.288462	0.96828	0.508898	0.709055	0.254237
	*: dw (dry weight)
	** : REF-RO (Reference root sample)
	Bolded numbers: The concentrations exceeding the levels detected in the reference sample
