# Supplementary material for: Elemental pollution and risk assessment of soils and Gundelia tournefortii in a multi-sector industrial zone with a history of agricultural use
Source: PeerJ. 2025 Nov 24;13:e20374. doi: 10.7717/peerj.20374 (PMC12659707; doi:10.7717/peerj.20374)
Supplement: Supplemental Information 9 [file peerj-13-20374-s009.xlsx]

## Sheet: Sayfa1
	Table S9. Heavy metals and other elements concentrations in stem samples
		Stem Samples
	Elements	ST1	ST2	ST3	ST4	ST5	ST6	ST7	ST8	ST9	ST10	ST11	ST12	ST13	REF-ST**
	(mg/kgdw)*
	Cd	0.489655	0.616425	0.914354	0.15	0.131527	0.187562	0.179612	0.086215	0.178186	0.082619	0.138152	0.504926	0.130607	0.171462
	Cr	2.52389	2.65966	2.90311	2.42236	2.07315	1.04104	1.17743	1.40701	1.01422	0.885714	3.17227	1.07562	2.76893	0.94316
	Cu	1957	2828	2333	2329	2333	2556	2214	1739	2479	2743	1646	2122	1582	1410
	Ni	1.61502	2.28019	2.17943	2.51442	1.16478	0.837313	1.5	2.66449	1.35833	0.65619	1.37867	0.853941	2.67126	0.919575
	Pb	2.47488	2.37657	2.87584	1.34495	1.62389	0.739055	0.970388	0.94229	0.704167	0.489286	2.14408	1.1197	0.748364	0.659906
	Zn	882	833	663	593	591	880	211	287	208	247	395	393	155	665
	Al	9850	7690	5517	9350	9080	4459	9850	10850	10450	6038	12450	9720	17960	4905
	Fe	947	2398	979	1923	1697	582	1224	794	2572	1440	823	704	3487	721
	K	185100	226900	169100	256400	278700	198900	214500	230700	239400	260700	141100	165800	154700	193100
	Na	170200	118100	107900	133400	144700	94400	147100	172100	146800	104200	202300	160600	206000	96600
	Mg	26430	23950	23540	26860	26700	20900	28710	30660	27360	19850	39640	32250	38470	23920
	Mn	460	530	480	550	480	520	460	400	490	550	350	450	380	580
	P	5399	5674	5955	7614	9415	7191	6213	5270	7325	8395	4929	7661	6960	7547
	S	8399	2740	2090	5791	4964	1686	3689	5009	5546	2831	3121	2850	3822	1897
	Ti	0.739409	1.16014	0.718182	1.0101	1.03498	0.89602	2.04005	2.24416	1.17721	0.857619	0.853555	0.739409	1.96379	0.283255
	*: dw (dry weight)
	** : REF-ST (Reference stem sample)
	Bolded numbers: The concentrations exceeding the levels detected in the reference sample
