# Supplementary material for: Elemental pollution and risk assessment of soils and Gundelia tournefortii in a multi-sector industrial zone with a history of agricultural use
Source: PeerJ. 2025 Nov 24;13:e20374. doi: 10.7717/peerj.20374 (PMC12659707; doi:10.7717/peerj.20374)
Supplement: Supplemental Information 10 [file peerj-13-20374-s010.xlsx]

## Sheet: Sayfa1
	Table S10. Heavy metals and other elements concentrations in root samples in fresh weight
		Root Samples
	Elements	RO1	RO2	RO3	RO4	RO5	RO6	RO7	RO8	RO9	RO10	RO11	RO12	RO13	REF-RO	MPC**, mg/kgfw
	(mg/kgfw)*
	Cd	0.00189167	0.00281089	0.000871622	0.000445902	0.000640556	0.0051417	0.000751533	0.00514193	0.00532381	0.00650875	0.00643409	0.00546331	0.00447173	0.00386542	0.1
	Cr	0.110011	0.122566	0.107742	0.113839	0.131412	0.228245	0.227798	0.291489	0.399392	0.171278	0.191991	0.152589	0.139536	0.12022	2.3
	Cu	514.609	650.549	531.803	447.059	456.127	513.334	493.293	469.386	707.694	530.442	452.052	574.322	431.843	443.74	10
	Ni	0.0264833	0.032723	0.0244054	0.0286269	0.0304018	0.108594	0.0704771	0.16396	0.279606	0.171739	0.128706	0.190497	0.0582694	0.155298	1.5
	Pb	0.240914	0.232774	0.200182	0.158607	0.180341	0.224921	0.184167	0.25244	0.244895	0.180656	0.272295	0.175545	0.168192	0.267174	0.1
	Zn	346.515	157.529	134.053	127.405	104.347	198.355	68.64	48.4428	61.1546	69.823	51.3695	67.0683	58.8772	37.0326	20
	Al	1154.29	1249.78	664.35	920.448	1079.21	574.046	901.472	1169.04	1113.53	679.042	1005.94	1090.28	1730.39	682.008
	Fe	384.765	390.852	61.275	186.918	287.097	168.479	263.12	214.343	699.868	116.194	91.1103	132.327	751.032	268.242	45
	K	38590	35925.1	46472.2	43574.4	42672.5	47150.7	40440.4	42824.3	40762.3	42490.8	40858.5	39257	35129.3	51215.8
	Na	15901.3	17641.8	13308.5	14144	18309.6	11843.7	16199	15406.6	14042.1	14860	17217.3	17394.8	17721.1	11305.3
	Mg	3543.47	3774.28	2841.22	2931.07	3701.13	2328.19	3174.6	3085.74	3270.15	2917.64	4007.95	3557	3359.94	2648.75
	Mn	102.15	181.764	104.275	93.568	107.229	88.561	118.976	91.798	152.048	137.514	82.417	99.528	91.561	128.148	16.61
	P	1382.43	1632.31	1638.3	1623.3	2453.58	1583.43	1707.99	1244.25	1600.98	1994.49	1526.41	1736.09	1207.68	1163.11
	S	631.627	531.868	311.75	541.933	261.846	308.363	392.85	393.294	273.91	534.706	312.394	248.933	393.017	349.583
	Ti	0.0252222	0.0318214	0.0290541	0.0267541	0.0295641	0.0231957	0.0250511	0.203834	0.0958818	0.03075	0.109319	0.0575564	0.0821795	0.0276102
	*: fw (fresh weight)
	** : Maximum permissible concentration (MPC) of metals in vegetables (Table 1)
	Bolded numbers: The concentrations exceeding the maximum permissible level (MPC) in fresh weight
