# Supplementary material for: Elemental pollution and risk assessment of soils and Gundelia tournefortii in a multi-sector industrial zone with a history of agricultural use
Source: PeerJ. 2025 Nov 24;13:e20374. doi: 10.7717/peerj.20374 (PMC12659707; doi:10.7717/peerj.20374)
Supplement: Supplemental Information 11 [file peerj-13-20374-s011.xlsx]

## Sheet: Sayfa1
	Table S11. Heavy metals and other elements concentrations in stem samples in fresh weight
		Stem Samples
	Elements	ST1	ST2	ST3	ST4	ST5	ST6	ST7	ST8	ST9	ST10	ST11	ST12	ST13	REF-ST	MPC**, mg/kgfw
	(mg/kgfw)*
	Cd	0.0429917	0.0443826	0.0584272	0.014325	0.0138103	0.0154176	0.0137223	0.00549189	0.0133462	0.00670867	0.010016	0.0348399	0.0109971	0.0131169	0.1
	Cr	0.221598	0.191496	0.185509	0.231335	0.217681	0.0855739	0.0899554	0.0896265	0.0759648	0.07192	0.22999	0.0742175	0.233144	0.0721518	2.3
	Cu	171.825	203.616	149.079	222.419	244.965	210.103	169.15	110.774	185.677	222.732	119.335	146.418	133.204	107.865	10
	Ni	0.141799	0.164174	0.139265	0.240127	0.122302	0.0688272	0.1146	0.169728	0.101739	0.0532827	0.0999538	0.0589219	0.22492	0.0703475	1.5
	Pb	0.217294	0.171113	0.183766	0.128443	0.170509	0.0607503	0.0741377	0.0600239	0.0527421	0.03973	0.155445	0.0772596	0.0630123	0.0504828	0.1
	Zn	77.4396	59.976	42.3657	56.6315	62.055	72.336	16.1204	18.2819	15.5792	20.0564	28.6375	27.117	13.051	50.8725	20
	Al	864.83	553.68	352.536	892.925	953.4	366.53	752.54	691.145	782.705	490.286	902.625	670.68	1512.23	375.233
	Fe	83.1466	172.656	62.5581	183.646	178.185	47.8404	93.5136	50.5778	192.643	116.928	59.6675	48.576	293.605	55.1565	45
	K	16251.8	16336.8	10805.5	24486.2	29263.5	16349.6	16387.8	14695.6	17931.1	21168.8	10229.8	11440.2	13025.7	14772.2
	Na	14943.6	8503.2	6894.81	12739.7	15193.5	7759.68	11238.4	10962.8	10995.3	8461.04	14666.8	11081.4	17345.2	7389.9
	Mg	2320.55	1724.4	1504.21	2565.13	2803.5	1717.98	2193.44	1953.04	2049.26	1611.82	2873.9	2225.25	3239.17	1829.88
	Mn	40.388	38.16	30.672	52.525	50.4	42.744	35.144	25.48	36.701	44.66	25.375	31.05	31.996	44.37	16.61
	P	474.032	408.528	380.525	727.137	988.575	591.1	474.673	335.699	548.642	681.674	357.353	528.609	586.032	577.346
	S	737.432	197.28	133.551	553.04	521.22	138.589	281.84	319.073	415.395	229.877	226.273	196.65	321.812	145.121
	Ti	0.0649201	0.0835304	0.0458918	0.0964642	0.108672	0.0736528	0.15586	0.142953	0.0881727	0.0696387	0.0618827	0.0510192	0.165351	0.021669
	*: fw (fresh weight)
	** : Maximum permissible concentration (MPC) of metals in vegetables (Table 1)
	Bolded numbers: The concentrations exceeding the maximum permissible level (MPC) in fresh weight
